# Supplementary material for: Mothers’ Responses to Children’s Emotions and Children’s Behavior: The Mediating Role of Children’s Emotion Regulation
Source: Eur J Investig Health Psychol Educ. 2024 Jul 1;14(7):1940–52. doi: 10.3390/ejihpe14070129 (PMC11276502; doi:10.3390/ejihpe14070129)
Supplement: Supplementary file 1 [file ejihpe-14-00129-s001.zip]

Archive with 1 entries (1 files):
- ejihpe-2953584-supplementary.pdf
